# Supplementary material for: A Tumor-Agnostic, Topology-Informed Scoring Framework for Drug Repurposing: Application to CDK4/6 Inhibitor Resistance in HR+ Breast Cancer
Source: Biomedicines. 2026 Mar 6;14(3):592. doi: 10.3390/biomedicines14030592 (PMC13024279; doi:10.3390/biomedicines14030592)
Supplement: Supplementary file 1 [file biomedicines-14-00592-s001.zip]

Archive with 1 entries (1 files):
- biomedicines-4141857-supplementary.pdf
